# Supplementary material for: Length of Hospitalization-Related Differences and Associated Long-Term Prognosis of Patients with Cardiac Resynchronization Therapy: A Propensity Score-Matched Cohort
Source: J Cardiovasc Dev Dis. 2022 Oct 15;9(10):354. doi: 10.3390/jcdd9100354 (PMC9604508; doi:10.3390/jcdd9100354)
Supplement: Supplementary file 1 [file jcdd-09-00354-s001.zip]

Archive with 1 entries (1 files):
- jcdd-1945512-Supplementary File S1.xlsx
