# Supplementary material for: Length of Hospitalization-Related Differences and Associated Long-Term Prognosis of Patients with Cardiac Resynchronization Therapy: A Propensity Score-Matched Cohort
Source: J Cardiovasc Dev Dis. 2022 Oct 15;9(10):354. doi: 10.3390/jcdd9100354 (PMC9604508; doi:10.3390/jcdd9100354)
Supplement: Supplementary file 1 [file jcdd-09-00354-s001.zip › jcdd-1945512-Supplementary File S1.xlsx]

## Sheet: Supplementary material
matchset.id	matchset.n	LOH Classification (1="> 7 days", 0="≤ 7 days")	pp.score
330	2	1	0.485846
330	2	0	0.46291
331	2	1	0.496112
331	2	0	0.473719
332	2	1	0.499109
332	2	0	0.491441
333	2	1	0.520865
333	2	0	0.494913
334	2	1	0.523943
334	2	0	0.516258
335	2	1	0.541202
335	2	0	0.537215
336	2	1	0.587282
336	2	0	0.55834
337	2	1	0.609124
337	2	0	0.567398
338	2	1	0.617655
338	2	0	0.56959
339	2	1	0.619834
339	2	0	0.573538
340	2	1	0.621731
340	2	0	0.574849
341	2	1	0.624983
341	2	0	0.577326
342	2	1	0.62736
342	2	0	0.577417
343	2	1	0.627477
343	2	0	0.578082
344	2	1	0.628433
344	2	0	0.578995
345	2	1	0.628602
345	2	0	0.582267
346	2	1	0.629926
346	2	0	0.581445
347	2	1	0.632284
347	2	0	0.588831
348	2	1	0.639095
348	2	0	0.591284
349	2	1	0.641682
349	2	0	0.592844
350	2	1	0.64376
350	2	0	0.596058
351	2	1	0.64407
351	2	0	0.596176
352	2	1	0.646616
352	2	0	0.597165
353	2	1	0.648171
353	2	0	0.600123
354	2	1	0.651214
354	2	0	0.601716
355	2	1	0.651701
355	2	0	0.605988
356	2	1	0.653025
356	2	0	0.604426
357	2	1	0.653237
357	2	0	0.60445
358	2	1	0.657588
358	2	0	0.610756
359	2	1	0.660973
359	2	0	0.614633
360	2	1	0.66467
360	2	0	0.615621
361	2	1	0.664957
361	2	0	0.615839
362	2	1	0.665157
362	2	0	0.615892
363	2	1	0.665418
363	2	0	0.615892
364	2	1	0.66648
364	2	0	0.626061
365	2	1	0.676977
365	2	0	0.628978
366	2	1	0.68016
366	2	0	0.630796
367	2	1	0.681811
367	2	0	0.634404
368	2	1	0.684654
368	2	0	0.635421
369	2	1	0.686646
369	2	0	0.63792
370	2	1	0.687993
370	2	0	0.638356
371	2	1	0.688804
371	2	0	0.642359
372	2	1	0.693053
372	2	0	0.646566
373	2	1	0.697431
373	2	0	0.648397
374	2	1	0.698489
374	2	0	0.649647
375	2	1	0.699925
375	2	0	0.653025
376	2	1	0.703042
376	2	0	0.655688
377	2	1	0.705923
377	2	0	0.658733
378	2	1	0.705923
378	2	0	0.659886
379	2	1	0.706191
379	2	0	0.660625
380	2	1	0.706577
380	2	0	0.66214
381	2	1	0.710716
381	2	0	0.661091
382	2	1	0.710808
382	2	0	0.661099
383	2	1	0.712199
383	2	0	0.664405
384	2	1	0.715247
384	2	0	0.665382
385	2	1	0.716355
385	2	0	0.666662
386	2	1	0.716953
386	2	0	0.668505
387	2	1	0.719075
387	2	0	0.669199
388	2	1	0.719831
388	2	0	0.672345
389	2	1	0.723388
389	2	0	0.674352
390	2	1	0.724401
390	2	0	0.674471
391	2	1	0.724905
391	2	0	0.677529
392	2	1	0.725255
392	2	0	0.677833
393	2	1	0.727939
393	2	0	0.679244
394	2	1	0.728096
394	2	0	0.680043
395	2	1	0.72848
395	2	0	0.681449
396	2	1	0.729203
396	2	0	0.682245
397	2	1	0.730056
397	2	0	0.680594
398	2	1	0.732599
398	2	0	0.683828
399	2	1	0.734015
399	2	0	0.686643
400	2	1	0.737208
400	2	0	0.689859
401	2	1	0.74029
401	2	0	0.690546
402	2	1	0.740298
402	2	0	0.690582
403	2	1	0.740307
403	2	0	0.691016
404	2	1	0.741591
404	2	0	0.692339
405	2	1	0.742045
405	2	0	0.694457
406	2	1	0.74291
406	2	0	0.693134
407	2	1	0.74337
407	2	0	0.693453
408	2	1	0.745061
408	2	0	0.695364
409	2	1	0.745925
409	2	0	0.696656
410	2	1	0.748331
410	2	0	0.69918
411	2	1	0.748524
411	2	0	0.699643
412	2	1	0.74876
412	2	0	0.700276
413	2	1	0.74876
413	2	0	0.70127
414	2	1	0.748826
414	2	0	0.7024
415	2	1	0.748898
415	2	0	0.702478
416	2	1	0.749341
416	2	0	0.699343
417	2	1	0.749426
417	2	0	0.699574
418	2	1	0.750502
418	2	0	0.701002
419	2	1	0.751659
419	2	0	0.70177
420	2	1	0.752161
420	2	0	0.702272
421	2	1	0.752619
421	2	0	0.704767
422	2	1	0.755124
422	2	0	0.708202
423	2	1	0.758477
423	2	0	0.711288
424	2	1	0.759245
424	2	0	0.71496
425	2	1	0.759407
425	2	0	0.71496
426	2	1	0.761493
426	2	0	0.712888
427	2	1	0.761938
427	2	0	0.712892
428	2	1	0.763773
428	2	0	0.71496
429	2	1	0.765009
429	2	0	0.715783
430	2	1	0.766076
430	2	0	0.716627
431	2	1	0.766207
431	2	0	0.718118
432	2	1	0.766827
432	2	0	0.717098
433	2	1	0.768564
433	2	0	0.719074
434	2	1	0.768669
434	2	0	0.719075
435	2	1	0.76945
435	2	0	0.721119
436	2	1	0.771347
436	2	0	0.723222
437	2	1	0.773349
437	2	0	0.725664
438	2	1	0.776103
438	2	0	0.727428
439	2	1	0.777694
439	2	0	0.728467
440	2	1	0.77789
440	2	0	0.732432
441	2	1	0.777968
441	2	0	0.737224
442	2	1	0.780485
442	2	0	0.731202
443	2	1	0.780998
443	2	0	0.731202
444	2	1	0.781101
444	2	0	0.731276
445	2	1	0.781506
445	2	0	0.73217
446	2	1	0.78265
446	2	0	0.73319
447	2	1	0.783988
447	2	0	0.734581
448	2	1	0.784604
448	2	0	0.73512
449	2	1	0.784904
449	2	0	0.736767
450	2	1	0.785131
450	2	0	0.735244
451	2	1	0.786207
451	2	0	0.736572
452	2	1	0.786841
452	2	0	0.737127
453	2	1	0.787519
453	2	0	0.73777
454	2	1	0.787907
454	2	0	0.740347
455	2	1	0.790733
455	2	0	0.742826
456	2	1	0.79464
456	2	0	0.747321
457	2	1	0.797835
457	2	0	0.749462
458	2	1	0.799755
458	2	0	0.750095
459	2	1	0.799755
459	2	0	0.75011
460	2	1	0.800451
460	2	0	0.753663
461	2	1	0.803878
461	2	0	0.755505
462	2	1	0.804889
462	2	0	0.756613
463	2	1	0.80557
463	2	0	0.755697
464	2	1	0.806697
464	2	0	0.758778
465	2	1	0.809168
465	2	0	0.765424
466	2	1	0.815585
466	2	0	0.766784
467	2	1	0.818167
467	2	0	0.776908
468	2	1	0.827431
468	2	0	0.783352
469	2	1	0.827552
469	2	0	0.783944
470	2	1	0.828417
470	2	0	0.784861
471	2	1	0.841481
471	2	0	0.793179
472	2	1	0.843229
472	2	0	0.796172
473	2	1	0.846722
473	2	0	0.803951
474	2	1	0.855724
474	2	0	0.806757
475	2	1	0.858292
475	2	0	0.809746
476	2	1	0.861279
476	2	0	0.811933
477	2	1	0.862537
477	2	0	0.814008
478	2	1	0.865895
478	2	0	0.819466
479	2	1	0.866379
479	2	0	0.819627
480	2	1	0.868058
480	2	0	0.820657
481	2	1	0.87122
481	2	0	0.822204
482	2	1	0.872672
482	2	0	0.823355
483	2	1	0.873778
483	2	0	0.832221
484	2	1	0.874879
484	2	0	0.835031
485	2	1	0.882636
485	2	0	0.833457
486	2	1	0.883754
486	2	0	0.83427
487	2	1	0.886753
487	2	0	0.851786
488	2	1	0.902929
488	2	0	0.853075
489	2	1	0.90444
489	2	0	0.856608
490	2	1	0.906637
490	2	0	0.85737
491	2	1	0.906989
491	2	0	0.860662
492	2	1	0.907412
492	2	0	0.858894
493	2	1	0.912025
493	2	0	0.870836
494	2	1	0.921857
494	2	0	0.873348
495	2	1	0.923883
495	2	0	0.875194
496	2	1	0.927165
496	2	0	0.88175
497	2	1	0.933053
497	2	0	0.89547
498	2	1	0.945784
498	2	0	0.902222
499	2	1	0.954404
499	2	0	0.910878
500	2	1	0.961627
500	2	0	0.922143
501	2	1	0.979931
501	2	0	0.939471
